# Supplementary material for: Overexpression of Wheat Selenium-Binding Protein Gene TaSBP-A Enhances Plant Growth and Grain Selenium Accumulation under Spraying Sodium Selenite
Source: Int J Mol Sci. 2024 Jun 26;25(13):7007. doi: 10.3390/ijms25137007 (PMC11240915; doi:10.3390/ijms25137007)
Supplement: Supplementary file 1 [file ijms-25-07007-s001.zip]

Archive with 1 entries (1 files):
- ijms-3071995-supplementary.pdf
